# Supplementary material for: A Comparison Study of the Detection Limit of Omicron SARS-CoV-2 Nucleocapsid by Various Rapid Antigen Tests
Source: Biosensors (Basel). 2022 Nov 27;12(12):1083. doi: 10.3390/bios12121083 (PMC9775131; doi:10.3390/bios12121083)
Supplement: Supplementary file 1 [file biosensors-12-01083-s001.zip]

Archive with 1 entries (1 files):
- biosensors-2022090-supplementary.pdf
